# Supplementary material for: Detection and Characterization of Visceral Anisakid Nematodes in Blue Whiting from Portuguese Waters
Source: Foods. 2024 Nov 26;13(23):3802. doi: 10.3390/foods13233802 (PMC11640072; doi:10.3390/foods13233802)
Supplement: Supplementary file 1 [file foods-13-03802-s001.zip]

Archive with 1 entries (1 files):
- foods-3306585-supplementary.pdf
